# Supplementary material for: Isolation and Genetic Enhancement of Nitrogen-Fixing Rhizobacteria for Promoting Growth in Maize
Source: Microorganisms. 2026 May 9;14(5):1067. doi: 10.3390/microorganisms14051067 (PMC13209727; doi:10.3390/microorganisms14051067)
Supplement: Supplementary file 1 [file microorganisms-14-01067-s001.zip]

Archive with 2 entries (2 files):
- microorganisms-4193123-supplementary figures.pdf
- microorganisms-4193123-supplementary.xlsx
