# Supplementary material for: Isolation and Genetic Enhancement of Nitrogen-Fixing Rhizobacteria for Promoting Growth in Maize
Source: Microorganisms. 2026 May 9;14(5):1067. doi: 10.3390/microorganisms14051067 (PMC13209727; doi:10.3390/microorganisms14051067)
Supplement: Supplementary file 1 [file microorganisms-14-01067-s001.zip › microorganisms-4193123-supplementary.xlsx]

## Sheet: Table S1
Strains, plasmids, primers	Description	Reference, source, sequence
Strains
A1501	Pseudomonas stutzeri A1501, wild type, Nar	Yan et al. 2005
GN2001	Azotobacter chroococcum GN2001, wild type, Nar	This study
GN1202	Azotobacter vinelandii GN1202, wild type, Nar	This study
GN1004	Azospirillum brasilense GN1004, wild type, Nar	This study
GN2003	Kosakonia sacchari GN2003, wild type, Nar	This study
GN8799	Klebsiella michiganensis GN8799, wild type, Nar	This study
GN8801	Klebsiella quasivariicola CGN8801, wild type, Nar	This study
GN8811	Klebsiella quasivariicola CGN8811, wild type, Nar	This study
pJQ200SK-ΔnifL	Klebsiella quasivariicola GN8811 △nifL, Nar	This study
pJQ200SK-pΔnifL::PrpoD	Klebsiella quasivariicola GN8811 △nifL complemented with rpoD promotor, Nar	This study
DH5a	E. coli, F-, φ80lacZ△M15, △(lacZYA-argF)U169, endA1, recA1, hsdR17(rk-,mk+), supE44, λ-, thi-1, gyrA96, relA1, phoA	Tiangen Biotech
Plasmids
pRK2013	Helper plasmid for mobilisation, tra+, Kmr	Ditta et al. 1980
pJQ200SK	Gene replacement suicide vector bearing sucrose sensitive gene, Kmr	Quandt et al. 1993
pJQ200SK-ΔnifL	A pCM351 derivative used for gene deletion in GN8811, Kmr	This study
pJQ200SK-ΔnifL::PrpoD	A pCM351 derivative used for rpoD promotor (PropD) complementation in GN8811, Kmr	This study
Primers for gene deletion
nifL-UF1	pJQ200SK-ΔnifL	GAATTCCTGCAGCCCGCCAGCCGCGCGTCGGTC
nifL-UR1		CGCAAACTCCTGTGTCGCA
nifL-DF1		TGCGACACAGGAGTTTGCGGCCGCGGTGTCAGGTTC
nifL-DR1		ACTAGTGGATCCCCCAGGATCTCCCCGGCTTC
nifL-UF2	pJQ200SK-ΔnifL::PrpoD	GAATTCCTGCAGCCCGCCAGCCGCGCGTCGGTC
nifL-UR2		CGCAAACTCCTGTGTCGCA
PrpoD-F		TGCGACACAGGAGTTTGCGAATAAATGACAGACTCA
PrpoD-R		ACTAGTGGATCCCCCAAGACGGTATCCACACTTAA
nifL-DF2		GCCGCGGTGTCAGGTTC
nifL-DR2		ACTAGTGGATCCCCCAGGATCTCCCCGGCTTC
nifL-NF	Detect nifL deletion and PropD comlementation in GN8811	CTATTCGCTGGCGCAATTGT
nifL-NR		AGCGCGCTGTCGATAAAGTA
nifL-WF		GCTCCTGTCGGAATGGTGTT
nifL-WR		CGTACAGGCAGATCATCCCG
Primers for semi-quantitative RT-PCR
nifA-F	Detect the transcription level of gene nifA	TACGATCTGCCGTTTATCGC
nifA-R		TTTCGAGAAAACGGGTGCAG
Underlined sequence portions indicate the restriction sites.
Yan Y, Yang J, Chen L, Yang F, Dong J, Xue Y, Xu X, Zhu Y, Yao Z, Lin M, Wang Y, Jin Q. 2005. Structural and functional analysis of denitrification genes in Pseudomonas stutzeri A1501. Sci China C Life Sci. 48(6):585-92. doi: 10.1360/062005-45. PMID: 16483137.
Ditta G, Stanfield S, Corbin D, Helinski DR. 1980. Broad host range DNA cloning system for gram-negative bacteria: construction of a gene bank of Rhizobium meliloti. Proc. Natl. Acad. Sci. U. S. A. 77:7347–7351.
Quandt J, Hynes MF. 1993. Versatile suicide vectors which allow direct selection for gene replacement in gram-negative bacteria. Gene. 127(1):15-21. 0378-1119(93)90611-6
